# Supplementary material for: A novel subtype based on driver methylation–transcription in lung adenocarcinoma
Source: J Cancer Res Clin Oncol. 2024 May 22;150(5):269. doi: 10.1007/s00432-024-05786-3 (PMC11111506; doi:10.1007/s00432-024-05786-3)
Supplement: Supplementary file 2 — Supplementary file2 (XLSX 30 KB) [file 432_2024_5786_MOESM2_ESM.xlsx]

## Sheet: Table S1
Table S1. The correlation between mRNA and methylation expression of driver methylation genes (DMGs) in TCGA.
TCGA
Genes	r	P
ADAM32	-0.342	＜0.001
ADCY5	-0.268	＜0.001
AGTR1	-0.29	＜0.001
AKR1B1	-0.521	＜0.001
AKR7A3	-0.18	＜0.001
ALDH1A2	-0.297	＜0.001
ALDOC	-0.355	＜0.001
ALPL	-0.485	＜0.001
ALX1	-0.266	＜0.001
AQP1	-0.649	＜0.001
ARHGDIB	-0.456	＜0.001
ASCL2	-0.311	＜0.001
ASPG	-0.3	＜0.001
BCL11B	-0.256	＜0.001
CA10	0.151	0.001
CALCA	-0.456	＜0.001
CD40	-0.446	＜0.001
CHL1	-0.41	＜0.001
CLDN6	-0.556	＜0.001
CNRIP1	0.054	0.256
CPEB1	-0.231	＜0.001
CR1L	-0.138	0.004
CTNND2	-0.422	＜0.001
CXCL5	-0.45	＜0.001
DIO3	-0.325	＜0.001
DMRT3	0.088	0.066
DMRTA2	-0.486	＜0.001
EFS	-0.379	＜0.001
EGFLAM	0.018	0.711
EID3	-0.568	＜0.001
ELOVL4	-0.489	＜0.001
EPHX3	-0.553	＜0.001
EYA4	-0.433	＜0.001
FABP5	-0.159	0.001
FAM110B	-0.267	＜0.001
FES	-0.401	＜0.001
FGF12	-0.064	0.179
FILIP1	-0.33	＜0.001
FOXB1	-0.319	＜0.001
FOXI3	-0.371	＜0.001
FZD10	-0.34	＜0.001
GABRG3	-0.411	＜0.001
GATA3	-0.203	＜0.001
GCLC	-0.542	＜0.001
GJB6	-0.414	＜0.001
GLB1L3	-0.28	＜0.001
GNG11	-0.303	＜0.001
GPR27	-0.604	＜0.001
GRIN2C	-0.003	0.955
HORMAD2	-0.618	＜0.001
HOXA1	-0.349	＜0.001
HOXA10	-0.137	0.004
HOXA4	-0.33	＜0.001
HOXB2	-0.292	＜0.001
HOXB4	-0.358	＜0.001
HOXB7	-0.622	＜0.001
HOXB8	0.043	0.37
HOXB9	-0.394	＜0.001
HOXC10	-0.331	＜0.001
HOXC4	0.148	0.002
HOXD4	0.378	＜0.001
HOXD8	-0.196	＜0.001
HSPB2	-0.352	＜0.001
HTR1B	-0.345	＜0.001
IFFO1	-0.566	＜0.001
IGF2BP1	-0.356	＜0.001
IGF2BP3	-0.512	＜0.001
KCNA3	-0.337	＜0.001
KCNB2	-0.171	＜0.001
KIAA1614	-0.361	＜0.001
LAMA4	-0.205	＜0.001
LRRC4	-0.525	＜0.001
MSC	-0.184	＜0.001
MSX2	-0.348	＜0.001
MTMR7	-0.263	＜0.001
MYADM	-0.235	＜0.001
MYO3A	-0.406	＜0.001
NEFH	-0.281	＜0.001
NELL1	-0.415	＜0.001
NKAPL	-0.471	＜0.001
NRN1	-0.359	＜0.001
NTF3	-0.218	＜0.001
NUAK1	-0.233	＜0.001
PCDHA6	-0.471	＜0.001
PCDHB15	-0.327	＜0.001
PCDHB5	-0.585	＜0.001
PCSK1	-0.356	＜0.001
PHYHIPL	-0.388	＜0.001
PIK3R5	-0.122	0.011
PKP1	-0.343	＜0.001
PLEKHA6	0.39	＜0.001
PLTP	-0.077	0.106
PLVAP	-0.182	＜0.001
PM20D1	-0.621	＜0.001
POMC	-0.217	＜0.001
PPP1R14A	-0.333	＜0.001
PPP1R16B	-0.274	＜0.001
PRDM6	0.137	0.004
PROM1	-0.521	＜0.001
PRR15	-0.461	＜0.001
PXMP4	-0.23	＜0.001
RASIP1	-0.373	＜0.001
REC8	-0.248	＜0.001
RNF212	-0.647	＜0.001
RNLS	-0.574	＜0.001
ROBO3	0.012	0.796
SETBP1	-0.361	＜0.001
SFRP1	-0.198	＜0.001
SGK1	-0.083	0.083
SIM2	-0.352	＜0.001
SLFN11	-0.474	＜0.001
SMOC1	-0.421	＜0.001
SOX11	-0.28	＜0.001
STAB1	-0.483	＜0.001
STAG3	-0.352	＜0.001
STC2	-0.334	＜0.001
SYCP2L	-0.556	＜0.001
TBX1	0.072	0.131
TBX18	-0.491	＜0.001
TCF21	-0.162	0.001
TDRD10	-0.356	＜0.001
TFAP2A	-0.038	0.433
TMEM171	-0.412	＜0.001
TOX	-0.043	0.365
TPM1	-0.261	＜0.001
TRIM36	0.119	0.013
TRIM61	-0.534	＜0.001
VAMP5*	-0.386	＜0.001
WNT10A	-0.339	＜0.001
XKR6	-0.522	＜0.001
ZEB2	-0.008	0.86
ZNF135	-0.712	＜0.001
ZNF229	-0.69	＜0.001
ZNF256	-0.639	＜0.001
ZNF300	-0.595	＜0.001
ZNF329	-0.398	＜0.001
ZNF418	-0.756	＜0.001
ZNF471	-0.622	＜0.001
ZNF486	-0.477	＜0.001
ZNF560	-0.348	＜0.001
ZNF570	-0.464	＜0.001
ZNF582	-0.612	＜0.001
ZNF671	-0.539	＜0.001
ZNF829	-0.526	＜0.001
ZSCAN1	-0.525	＜0.001
ZSCAN18	-0.041	0.396
ZSCAN23	-0.649	＜0.001
*:An asterisk indicates that the gene was analyzed with pearson correlation analysis

## Sheet: Table S2
Table S2. The correlation between mRNA and methylation expression of driver methylation genes (DMGs) in CPTAC.
CPTAC
Genes	r	P
ADAM32	0.014	0.892
AGTR1	-0.193	0.054
AKR1B1	-0.138	0.171
ALDH1A2	-0.41	＜0.001
ALPL	-0.489	＜0.001
ASCL2	-0.271	0.006
BCL11B	-0.266	0.008
CA10	-0.617	＜0.001
CALCA	-0.344	＜0.001
CD40	-0.329	0.001
CHL1	-0.45	＜0.001
CLDN6	-0.358	＜0.001
CNRIP1	0.133	0.188
CPEB1	-0.139	0.166
CR1L	0.042	0.68
CTNND2	-0.454	＜0.001
CXCL5	-0.25	0.012
DIO3*	-0.313	0.002
DMRTA2	-0.306	0.002
EFS	-0.285	0.004
EGFLAM	0.199	0.047
EID3	-0.031	0.756
ELOVL4	-0.33	0.001
EPHX3	-0.486	＜0.001
EYA4	-0.245	0.014
FABP5	-0.353	＜0.001
FAM110B	-0.222	0.026
FES	-0.085	0.399
FGF12	0.027	0.787
FOXB1	-0.121	0.23
FZD10	-0.421	＜0.001
GABRG3	-0.272	0.006
GATA3	0.1	0.324
GCLC	-0.402	＜0.001
GJB6	-0.233	0.02
GLB1L3	-0.542	＜0.001
GPR27	-0.534	＜0.001
GRIN2C	-0.099	0.325
HORMAD2	-0.658	＜0.001
HOXA1	-0.142	0.159
HOXA10	-0.392	＜0.001
HOXA4	-0.205	0.041
HOXB7	-0.569	＜0.001
HOXB9	-0.563	＜0.001
HOXC4*	0.166	0.099
HOXD8	-0.332	0.001
IFFO1	-0.637	＜0.001
IGF2BP1	-0.265	0.008
KCNA3	-0.508	＜0.001
KCNB2	-0.211	0.035
LAMA4	0.36	＜0.001
MSC	-0.007	0.948
MSX2*	-0.303	0.002
MTMR7	-0.335	0.001
MYADM	-0.143	0.155
MYO3A	-0.372	＜0.001
NEFH	-0.128	0.204
NELL1	-0.224	0.025
NKAPL	-0.338	0.001
NRN1	-0.219	0.029
NTF3	-0.158	0.117
NUAK1	-0.089	0.377
PCDHA6	-0.095	0.349
PCSK1	-0.335	0.001
PHYHIPL	-0.387	＜0.001
PIK3R5	0.017	0.867
PKP1	-0.287	0.004
PLTP	-0.123	0.222
PLVAP	-0.315	0.001
POMC	0.094	0.351
PPP1R14A	-0.079	0.433
PPP1R16B	-0.075	0.458
PRDM6	-0.041	0.684
PROM1	-0.676	＜0.001
PRR15	-0.239	0.017
PXMP4	-0.207	0.039
RASIP1	0.375	＜0.001
REC8	-0.157	0.119
RNF212	-0.411	＜0.001
RNLS	-0.353	＜0.001
ROBO3	0.025	0.805
SETBP1	-0.384	＜0.001
SFRP1*	-0.398	＜0.001
SGK1	-0.166	0.1
SIM2	-0.243	0.015
SLFN11	-0.333	0.001
SMOC1	-0.431	＜0.001
STAG3	-0.048	0.636
STC2	-0.207	0.038
SYCP2L	-0.38	＜0.001
TBX1	0.228	0.022
TDRD10	-0.287	0.004
TFAP2A	-0.168	0.095
TMEM171	-0.051	0.616
TOX	-0.193	0.054
TPM1	-0.015	0.884
TRIM36	0.283	0.004
TRIM61	-0.297	0.003
VAMP5	-0.079	0.431
WNT10A	-0.361	＜0.001
XKR6	-0.541	＜0.001
ZEB2	0.139	0.168
ZNF135	-0.734	＜0.001
ZNF229	-0.677	＜0.001
ZNF256	-0.589	＜0.001
ZNF329	-0.413	＜0.001
ZNF418	-0.746	＜0.001
ZNF471	-0.629	＜0.001
ZNF560	-0.353	＜0.001
ZNF570	-0.5	＜0.001
ZNF582	-0.641	＜0.001
ZNF671	-0.495	＜0.001
ZNF829	-0.475	＜0.001
ZSCAN1	-0.624	＜0.001
ZSCAN18	-0.509	＜0.001
*:An asterisk indicates that the gene was analyzed with pearson correlation analysis

## Sheet: Table S3
Table S3. Clinical data of LUAD patients in TCGA
Variables	level	S1	S2	S3	S4	P
n		84	80	127	148
Age (%)	≤60	28 (34.6)	27 (35.5)	47 (37.3)	43 (29.5)	0.563
	＞60	53 (65.4)	49 (64.5)	79 (62.7)	103 (70.5)
Gender (%)	female	31 (36.9)	38 (47.5)	69 (54.3)	98 (66.2)	<0.001
	male	53 (63.1)	42 (52.5)	58 (45.7)	50 (33.8)
Smoke (%)	Non_smoker	5 ( 6.0)	9 (11.5)	18 (14.5)	31 (22.1)	0.008
	Smoker	78 (94.0)	69 (88.5)	106 (85.5)	109 (77.9)
Stage (%)	I & II	63 (75.0)	54 (68.4)	100 (80.0)	128 (87.1)	0.007
	III & IV	21 (25.0)	25 (31.6)	25 (20.0)	19 (12.9)
Histologic diagnosis (%)	Acinar cell carcinoma	6 ( 7.1)	2 ( 2.5)	6 ( 4.7)	8 ( 5.4)	0.238
	Adenocarcinoma with mixed subtypes	25 (29.8)	14 (17.5)	27 (21.3)	25 (16.9)
	Adenocarcinoma, NOS	43 (51.2)	52 (65.0)	77 (60.6)	85 (57.4)
	Bronchio-alveolar carcinoma, mucinous	0 ( 0.0)	0 ( 0.0)	1 ( 0.8)	4 ( 2.7)
	Bronchiolo-alveolar adenocarcinoma, NOS	0 ( 0.0)	2 ( 2.5)	0 ( 0.0)	1 ( 0.7)
	Bronchiolo-alveolar carcinoma, non-mucinous	2 ( 2.4)	2 ( 2.5)	5 ( 3.9)	9 ( 6.1)
	Clear cell adenocarcinoma, NOS	0 ( 0.0)	1 ( 1.2)	0 ( 0.0)	0 ( 0.0)
	Micropapillary carcinoma, NOS	0 ( 0.0)	0 ( 0.0)	1 ( 0.8)	1 ( 0.7)
	Mucinous adenocarcinoma	2 ( 2.4)	2 ( 2.5)	2 ( 1.6)	7 ( 4.7)
	Papillary adenocarcinoma, NOS	6 ( 7.1)	2 ( 2.5)	6 ( 4.7)	6 ( 4.1)
	Signet ring cell carcinoma	0 ( 0.0)	0 ( 0.0)	0 ( 0.0)	1 ( 0.7)
	Solid carcinoma, NOS	0 ( 0.0)	3 ( 3.8)	2 ( 1.6)	1 ( 0.7)

## Sheet: Table S4
Table S4. The gene set enrichment analyses (GSEA) among DMGs-associated multi-omics subgroups in TCGA.
GSEA results of S1
GS follow link to MSigDB	SIZE	ES	NES	NOM p-val	FDR q-val	FWER p-val	RANK AT MAX	LEADING EDGE
OXIDATIVE_PHOSPHORYLATION	200	0.46	1.75	0.088	0.302	0.245	4905	tags=54%, list=29%, signal=75%
FATTY_ACID_METABOLISM	150	0.34	1.41	0.101	0.909	0.722	3381	tags=34%, list=20%, signal=42%
PANCREAS_BETA_CELLS	28	0.47	1.36	0.128	0.75	0.787	2487	tags=43%, list=15%, signal=50%
UNFOLDED_PROTEIN_RESPONSE	111	0.32	1.34	0.188	0.595	0.803	3702	tags=41%, list=22%, signal=53%
MYC_TARGETS_V2	57	0.38	1.08	0.418	1	0.961	3704	tags=40%, list=22%, signal=51%
ESTROGEN_RESPONSE_LATE	198	0.25	1.05	0.344	1	0.969	1980	tags=24%, list=12%, signal=27%
UV_RESPONSE_UP	154	0.22	1.02	0.427	0.969	0.976	1737	tags=16%, list=10%, signal=17%
MYC_TARGETS_V1	199	0.3	1.02	0.468	0.863	0.978	5101	tags=45%, list=30%, signal=63%
ESTROGEN_RESPONSE_EARLY	198	0.25	0.98	0.461	0.834	0.98	1988	tags=24%, list=12%, signal=27%
WNT_BETA_CATENIN_SIGNALING	41	0.29	0.94	0.525	0.832	0.988	2884	tags=34%, list=17%, signal=41%
ADIPOGENESIS	197	0.19	0.88	0.622	0.884	0.996	3369	tags=30%, list=20%, signal=37%
PEROXISOME	103	0.19	0.85	0.712	0.863	1	3430	tags=33%, list=20%, signal=41%
XENOBIOTIC_METABOLISM	191	0.2	0.8	0.772	0.885	1	1771	tags=19%, list=10%, signal=21%
CHOLESTEROL_HOMEOSTASIS	74	0.22	0.79	0.751	0.839	1	1808	tags=20%, list=11%, signal=23%
MTORC1_SIGNALING	199	0.19	0.73	0.715	0.878	1	2707	tags=25%, list=16%, signal=29%
PROTEIN_SECRETION	96	0.18	0.71	0.745	0.844	1	1861	tags=16%, list=11%, signal=17%
REACTIVE_OXYGEN_SPECIES_PATHWAY	49	0.14	0.48	0.974	0.967	1	2527	tags=18%, list=15%, signal=21%
GSEA results of S2
GS follow link to MSigDB	SIZE	ES	NES	NOM p-val	FDR q-val	FWER p-val	RANK AT MAX	LEADING EDGE
G2M_CHECKPOINT	199	0.73	2.05	<0.001	0.017	0.02	1577	tags=52%, list=9%, signal=56%
E2F_TARGETS	200	0.77	2.03	<0.001	0.012	0.027	2834	tags=76%, list=17%, signal=89%
MYC_TARGETS_V1	199	0.58	2	0.01	0.011	0.039	5912	tags=73%, list=35%, signal=110%
SPERMATOGENESIS	108	0.56	1.96	0.002	0.014	0.058	2651	tags=42%, list=16%, signal=49%
DNA_REPAIR	149	0.44	1.91	0.004	0.017	0.083	4813	tags=48%, list=28%, signal=67%
MYC_TARGETS_V2	57	0.64	1.81	0.023	0.031	0.155	4763	tags=79%, list=28%, signal=109%
MTORC1_SIGNALING	199	0.47	1.79	0.032	0.031	0.172	4620	tags=52%, list=27%, signal=71%
UNFOLDED_PROTEIN_RESPONSE	111	0.41	1.7	0.036	0.052	0.288	4797	tags=42%, list=28%, signal=58%
MITOTIC_SPINDLE	199	0.48	1.61	0.051	0.083	0.432	2764	tags=32%, list=16%, signal=37%
GLYCOLYSIS	198	0.37	1.52	0.06	0.122	0.582	4591	tags=38%, list=27%, signal=51%
OXIDATIVE_PHOSPHORYLATION	200	0.39	1.49	0.185	0.124	0.621	6316	tags=58%, list=37%, signal=92%
PI3K_AKT_MTOR_SIGNALING	102	0.28	1.3	0.142	0.25	0.861	2436	tags=20%, list=14%, signal=23%
REACTIVE_OXYGEN_SPECIES_PATHWAY	49	0.35	1.24	0.211	0.282	0.902	2758	tags=27%, list=16%, signal=32%
UV_RESPONSE_UP	154	0.23	1.09	0.286	0.423	0.969	1214	tags=12%, list=7%, signal=13%
ESTROGEN_RESPONSE_LATE	198	0.2	0.85	0.747	0.736	0.996	2367	tags=17%, list=14%, signal=19%
WNT_BETA_CATENIN_SIGNALING	41	0.25	0.83	0.664	0.722	0.996	854	tags=10%, list=5%, signal=10%
CHOLESTEROL_HOMEOSTASIS	74	0.21	0.78	0.747	0.754	0.998	5121	tags=34%, list=30%, signal=48%
PROTEIN_SECRETION	96	0.12	0.46	0.982	0.972	1	7141	tags=41%, list=42%, signal=69%
GSEA results of S3
GS follow link to MSigDB	SIZE	ES	NES	NOM p-val	FDR q-val	FWER p-val	RANK AT MAX	LEADING EDGE
INTERFERON_ALPHA_RESPONSE	97	0.54	1.45	0.16	1	0.663	3267	tags=46%, list=19%, signal=57%
INTERFERON_GAMMA_RESPONSE	199	0.36	1.01	0.499	1	0.982	1559	tags=24%, list=9%, signal=26%
P53_PATHWAY	198	0.24	1.01	0.424	1	0.982	2674	tags=22%, list=16%, signal=25%
APOPTOSIS	159	0.25	1.01	0.414	1	0.982	2510	tags=25%, list=15%, signal=29%
GLYCOLYSIS	198	0.25	1	0.44	1	0.982	2801	tags=23%, list=16%, signal=27%
PEROXISOME	103	0.21	0.95	0.511	1	0.99	2307	tags=21%, list=13%, signal=25%
CHOLESTEROL_HOMEOSTASIS	74	0.26	0.95	0.48	0.96	0.991	2439	tags=26%, list=14%, signal=30%
PROTEIN_SECRETION	96	0.24	0.94	0.502	0.87	0.992	4397	tags=32%, list=26%, signal=43%
NOTCH_SIGNALING	32	0.29	0.92	0.542	0.803	0.993	2096	tags=28%, list=12%, signal=32%
DNA_REPAIR	149	0.22	0.91	0.536	0.737	0.994	5318	tags=44%, list=31%, signal=63%
ADIPOGENESIS	197	0.16	0.76	0.785	0.929	0.998	2794	tags=19%, list=16%, signal=23%
TNFA_SIGNALING_VIA_NFKB	199	0.22	0.68	0.79	0.976	0.999	1185	tags=15%, list=7%, signal=15%
MYC_TARGETS_V1	199	0.11	0.39	0.916	1	1	14615	tags=99%, list=85%, signal=677%
MYC_TARGETS_V2	57	0.09	0.26	1	0.999	1	5422	tags=33%, list=32%, signal=49%
GSEA results of S4
GS follow link to MSigDB	SIZE	ES	NES	NOM p-val	FDR q-val	FWER p-val	RANK AT MAX	LEADING EDGE
COMPLEMENT	198	0.57	2.03	0.002	0.036	0.023	4519	tags=50%, list=26%, signal=67%
INFLAMMATORY_RESPONSE	198	0.66	1.98	0.002	0.035	0.042	3432	tags=57%, list=20%, signal=70%
ALLOGRAFT_REJECTION	196	0.7	1.98	0.004	0.025	0.043	3411	tags=65%, list=20%, signal=81%
KRAS_SIGNALING_UP	196	0.6	1.96	<0.001	0.022	0.048	4119	tags=55%, list=24%, signal=72%
APICAL_SURFACE	43	0.59	1.93	<0.001	0.027	0.067	2911	tags=44%, list=17%, signal=53%
MYOGENESIS	188	0.53	1.9	0.002	0.029	0.088	4529	tags=49%, list=26%, signal=67%
APOPTOSIS	159	0.48	1.9	<0.001	0.027	0.096	3117	tags=35%, list=18%, signal=42%
IL6_JAK_STAT3_SIGNALING	85	0.64	1.88	0.01	0.026	0.108	4028	tags=65%, list=24%, signal=84%
IL2_STAT5_SIGNALING	197	0.52	1.87	0.002	0.025	0.113	3028	tags=38%, list=18%, signal=46%
APICAL_JUNCTION	196	0.5	1.86	<0.001	0.025	0.121	4491	tags=43%, list=26%, signal=57%
UV_RESPONSE_DN	144	0.55	1.84	<0.001	0.026	0.138	5391	tags=60%, list=32%, signal=86%
COAGULATION	131	0.52	1.83	<0.001	0.028	0.164	4992	tags=53%, list=29%, signal=75%
INTERFERON_GAMMA_RESPONSE	199	0.62	1.79	0.029	0.034	0.213	4235	tags=60%, list=25%, signal=79%
EPITHELIAL_MESENCHYMAL_TRANSITION	200	0.64	1.77	0.033	0.036	0.228	4720	tags=72%, list=28%, signal=98%
TNFA_SIGNALING_VIA_NFKB	199	0.58	1.76	0.018	0.035	0.237	4621	tags=57%, list=27%, signal=78%
HEDGEHOG_SIGNALING	36	0.55	1.62	0.025	0.075	0.409	5444	tags=56%, list=32%, signal=81%
ANGIOGENESIS	36	0.55	1.58	0.04	0.092	0.478	5336	tags=64%, list=31%, signal=93%
P53_PATHWAY	198	0.37	1.55	0.026	0.097	0.519	5203	tags=42%, list=30%, signal=60%
TGF_BETA_SIGNALING	54	0.47	1.55	0.07	0.094	0.524	3958	tags=41%, list=23%, signal=53%
INTERFERON_ALPHA_RESPONSE	97	0.57	1.53	0.129	0.098	0.547	5517	tags=66%, list=32%, signal=97%
NOTCH_SIGNALING	32	0.48	1.52	0.039	0.101	0.57	3540	tags=34%, list=21%, signal=43%
KRAS_SIGNALING_DN	176	0.37	1.46	0.009	0.13	0.659	4883	tags=35%, list=29%, signal=49%
BILE_ACID_METABOLISM	107	0.36	1.37	0.07	0.185	0.792	5098	tags=37%, list=30%, signal=53%
HEME_METABOLISM	191	0.29	1.34	0.069	0.201	0.822	5772	tags=37%, list=34%, signal=55%
HYPOXIA	194	0.34	1.29	0.15	0.235	0.871	5207	tags=39%, list=30%, signal=56%
WNT_BETA_CATENIN_SIGNALING	41	0.39	1.28	0.157	0.232	0.875	3771	tags=27%, list=22%, signal=34%
ADIPOGENESIS	197	0.26	1.25	0.169	0.25	0.903	2554	tags=15%, list=15%, signal=18%
XENOBIOTIC_METABOLISM	191	0.29	1.2	0.203	0.287	0.936	3999	tags=27%, list=23%, signal=34%
PANCREAS_BETA_CELLS	28	0.4	1.13	0.309	0.351	0.97	2611	tags=18%, list=15%, signal=21%
ESTROGEN_RESPONSE_EARLY	198	0.29	1.12	0.287	0.346	0.97	4993	tags=32%, list=29%, signal=45%
PI3K_AKT_MTOR_SIGNALING	102	0.23	1.07	0.359	0.389	0.98	1038	tags=8%, list=6%, signal=8%
ANDROGEN_RESPONSE	99	0.27	1.04	0.413	0.409	0.987	4447	tags=27%, list=26%, signal=37%
ESTROGEN_RESPONSE_LATE	198	0.24	1.03	0.378	0.411	0.989	4352	tags=29%, list=25%, signal=38%
UV_RESPONSE_UP	154	0.21	0.98	0.471	0.457	0.994	3884	tags=21%, list=23%, signal=27%
